# Supplementary material for: SUNi mutagenesis: Scalable and uniform nicking for efficient generation of variant libraries
Source: PLoS One. 2023 Jul 7;18(7):e0288158. doi: 10.1371/journal.pone.0288158 (PMC10328370; doi:10.1371/journal.pone.0288158)
Supplement: S1 Table — (XLSX) [file pone.0288158.s003.xlsx]

## Sheet: Supplemental Table 1
Name	Sequence
MOR_nicking_T2seq_F	ACACTCTTTCCCTACACGACGCTCTTCCGATCTNNNNNCCCACTTAGATGGCAACCTG
MOR_nicking_T2seq_R	GTGACTGGAGTTCAGACGTGTGCTCTTCCGATCTNNNNNTCCGAAGAGCCCCACCAC
MOR_nicking_T6seq_F	ACACTCTTTCCCTACACGACGCTCTTCCGATCTNNNNNTCCTCTCTTCAGCCATTGGT
MOR_nicking_T6seq_R	GTGACTGGAGTTCAGACGTGTGCTCTTCCGATCTNNNNNAGCACTGGCATAATGAAGGC
b2AR_Tile2_PCR1_5N_F	ACACTCTTTCCCTACACGACGCTCTTCCGATCTNNNNNGAGCGTCTGCAGACGGTC
b2AR_Tile2_PCR1_5N_R	GTGACTGGAGTTCAGACGTGTGCTCTTCCGATCTNNNNNCAGGCTCTGGTACTTGAAAGG
b2AR_satmut_tile2_R	GACCGTCTGCAGACGCTC
b2AR_satmut_tile2_F	CCTTTCAAGTACCAGAGCCTG
dialout_tile2_F	GAGCGTCTGCAGACGGTC
dialout_tile2_R	CAGGCTCTGGTACTTGAAAGG
indexed_i5	AATGATACGGCGACCACCGAGATCTACAC[index]ACACTCTTTCCCTACACGACGCTCTTC
indexed_i7	CAAGCAGAAGACGGCATACGAGAT[index]GTGACTGGAGTTCAGACGTGTGCTCTTC
MOR2 template sequence	TCCGACCCATGCGGTCCGAACCGCACCGACCTGGGCGGGAGAGACAGCCTGTGCCCTCCGACCGGCAGTCCCTCCATGATCACGGCCATCACGATCATGGCCCTCTACTCCATCGTGTGC
MOR6 template sequence	CTTCCTGTAATGTTCATGGCTACAACAAAATACAGGCAAGGTTCCATAGATTGTACACTAACATTCTCTCATCCAACCTGGTACTGGGAAAACCTGCTGAAGATCTGTGTTTTCATCTTC
b2AR2 template sequence	ACCAACTACTTCATCACTTCACTGGCCTGTGCTGATCTGGTCATGGGCCTGGCAGTGGTGCCCTTTGGGGCCGCCCATATTCTTATGAAAATGTGGACTTTTGGCAACTTCTGGTGCGAGTTTTGGACTTCCATTGATGTGCTGTGCGTCACGGCCAGCATTGAGACCCTGTGCGTGATCGCAGTGGATCGCTACTTTGCCATTACTTCA
