# Supplementary material for: SUNi mutagenesis: Scalable and uniform nicking for efficient generation of variant libraries
Source: PLoS One. 2023 Jul 7;18(7):e0288158. doi: 10.1371/journal.pone.0288158 (PMC10328370; doi:10.1371/journal.pone.0288158)
Supplement: S3 Table — (XLSX) [file pone.0288158.s005.xlsx]

## Sheet: Supplemental Table 3
Target	Design	Raw reads	Reads pass vsearch	% pass vsearch	Reads pass cutadapt	% pass cutadapt	# vars programmed	per var coverage		%programmed	%WT	%not attributed
AmiE_1	Original nicking	4735083	4430748	0.935728	4335422	0.978485	4472	969.459		65.3	23.8	10.9
AmiE_2	Original nicking	5969877	5501922	0.921614	5372356	0.976451	4472	1201.33		64.2	23.3	12.5
MOR_T2	opt1	718316	654157	0.910681	654156	0.999998	1266	516.711		63.8	26.9	9.3
MOR_T6	opt1	998994	929438	0.930374	929438	1	1262	736.48		58.8	33.2	8.1
MOR_T2	SUNi	2059191	1855636	0.901148	1855633	0.999998	1270	1461.13		77.5	13.9	8.6
MOR_T6	SUNi	4058581	3918277	0.96543	3918275	0.999999	1271	3082.83		68.9	23.7	7.4
b2AR	cassette	577695	545578	0.944405	527536	0.96693	4005	131.719		55.5	5.8	38.8
