# Supplementary material for: SUNi mutagenesis: Scalable and uniform nicking for efficient generation of variant libraries
Source: PLoS One. 2023 Jul 7;18(7):e0288158. doi: 10.1371/journal.pone.0288158 (PMC10328370; doi:10.1371/journal.pone.0288158)
Supplement: S4 Table — (XLSX) [file pone.0288158.s006.xlsx]

## Sheet: Supplemental Table 4
Feature	Spearman rho	p value
Tm sum	0.1	0.39
Tm left	0.05	0.66
Tm right	0.1	0.38
Tm difference	-0.03	0.79
minimum Tm	0.12	0.3
maximum Tm	0.05	0.68
deltaG	-0.05	0.69
3' GC clamp 1	0.02	0.84
3' GC clamp 2	-0.07	0.56
3' GC clamp 3	-0.11	0.35
3' GC clamp 4	-0.03	0.76
3' GC clamp 5	-0.06	0.59
5' GC clamp 1	0.34	0.002
5' GC clamp 2	0.51	1.2e-06
5' GC clamp 3	0.56	6.8e-08
5' GC clamp 4	0.47	9.2e-06
5' GC clamp 5	0.4	0.0003
